# Supplementary material for: Preparation of Nitrogen and Sulfur Co-Doped Fluorescent Carbon Dots from Cellulose Nanocrystals as a Sensor for the Detection of Rutin
Source: Molecules. 2022 Nov 18;27(22):8021. doi: 10.3390/molecules27228021 (PMC9697528; doi:10.3390/molecules27228021)
Supplement: Supplementary file 1 [file molecules-27-08021-s001.zip]

Archive with 1 entries (1 files):
- molecules-1998914-supplementary.pdf
